# Supplementary material for: Smells Like Teen Spirit—A Model to Generate Laundry-Associated Malodour In Vitro
Source: Microorganisms. 2021 Apr 30;9(5):974. doi: 10.3390/microorganisms9050974 (PMC8147169; doi:10.3390/microorganisms9050974)
Supplement: Supplementary file 1 [file microorganisms-09-00974-s001.zip]

Archive with 1 entries (1 files):
- microorganisms-1182114-supplementary.xlsx
