# Supplementary material for: Smells Like Teen Spirit—A Model to Generate Laundry-Associated Malodour In Vitro
Source: Microorganisms. 2021 Apr 30;9(5):974. doi: 10.3390/microorganisms9050974 (PMC8147169; doi:10.3390/microorganisms9050974)
Supplement: Supplementary file 1 [file microorganisms-09-00974-s001.zip › microorganisms-1182114-supplementary.xlsx]

## Sheet: Table S1
substance	sample MlShCj	sample MlSeCj	sample SeMoPa	sample MlSeSh	sample SeShCj	sample MoShPa	sample Ml	sample Mo	sample SeMoCj	sample ShPaCj
2-Methoxy-2-methylpropan	x	x	x	x	x	x	x	x	x	x
Siloxan	x	x	x	x	x	x	x	x	x	x
Butanol, 2-	x	x	x	x	x	x	x	x	x	x
Decanal	x	x	x	x	x	x	x	x	x	x
Cycloheptatriene	x	x	x	x	x	x	o	x	x	x
Dimethyldisulfid	x (902.710)	x (73.607)	x (71.102)	x (54.747)	x (63.953)	x (51.797)	x (53.413)	x (43.139)	x (49.403)	x (35.559)
Butanol	x	x	x	o	x	x	o	x	x	x
Limonen	x	o	o	x	o	o	o	x	x	o
Heptenon (2), 5,6- Methyl-	x	x	x	x	x	x	x	x	x	x
Furfural	x	x	x	x	x	x	x	x	x	x
Dimethyltrisulfid	x (595.272)	o	o	x (9.021)	x (4.725)	x (2.966)	x (6.671)	o	x (21.146)	x (8.465)
Nonanal	x	x	x	x	x	x	x	x	x	x
Thujon beta-	x	x	o	o	o	o	o	x	o	o
Benzaldehyd	x	x	x	x	x	x	x	x	x	x
Longifolen	x	x	o	x	o	o	x	o	o	o
Acetophenon	x	x	x	x	x	x	x	x	x	x
Furfurylalkohol	x	x	x	x	x	x	x	x	x	x
Furanon, 3-Methyl-2(5H) -	x	x	x	x	x	x	x	x	x	x
Geranylaceton	x	o	o	x	o	o	o	x	o	x
Benzylalkohol	x	o	o	x	o	o	o	x	x	x
Dodecanol	x	x	x	x	x	x	x	x	x	x
Furfural, 5-Hydroxymethyl-	x	x	x	x	x	x	x	x	x	x
Hexadecanol	x	x	x	x	x	x	x	x	x	x
Phenol, 2,4-Di tert. Butyl-	x	x	o	o	x	o	o	o	x	x
Indol	x (595.272)	x (160.193)	x (557.728)	x (170.143)	x (76.992)	x (364.688)	x (138.975)	x (58.511)	x (203.041)	x (307.574)
Adipinsäure-(2-Ethylhexyl) -Ester-	x	x	x	x	x	x	x	x	x	x
Stearinsäure	x	x	x	x	x	x	x	x	x	x
Phthalsäurediisooctylester	x	x	x	x	x	x	x	x	x	x

## Sheet: Table S2
Control Information
------- -----------
Sample Inlet : GC
Injection Source : External Device
Mass Spectrometer : Enabled
Injection Location: Front
No Sample Prep method has been assigned to this method.
Oven
Equilibration Time 0.25 min
Max Temperature 260 degrees C
Slow Fan Disabled
Oven Program On
50 °C for 0 min
then 8 °C/min to 230 °C for 22.5 min
Run Time 45 min
Cryo Off
Sample Overlap
Sample overlap is not enabled
Front PTV Inlet He
Mode PTV Solvent Vent
Heater Off
Pressure On 1.0726 bar
Total Flow On 39.4 mL/min
Septum Purge Flow On 3 mL/min
Gas Saver On 20 mL/min After 10 min
Purge Flow to Split Vent 35 mL/min at 6 min
Vent Flow 40 mL/min
Vent Pressure 1.079 bar Until 0.01 min
Cryo Off
Back PTV Inlet He
Mode Split
Heater Off
Pressure On 0.47463 bar
Total Flow On 13.5 mL/min
Septum Purge Flow On 3 mL/min
Gas Saver Off
Split Ratio 20 :1
Split Flow 10 mL/min
Cryo Off
Thermal Aux 2 (MSD Transfer Line)
Heater On
Temperature Program On
260 °C for 0 min
Run Time 45 min
Column #1
Zebron 7KG-G009-11ZB-FFAP # 287245
260 °C: 30 m x 250 µm x 0.25 µm
In: Front PTV Inlet He
Out: Other
(Initial) 50 °C
Pressure 1.0726 bar
Flow 1.4 mL/min
Average Velocity 32.526 cm/sec
Holdup Time 1.5372 min
Flow Program On
1.4 mL/min for 0 min
Run Time 45 min
Column #2
Zebron 7KG-G009-11ZB-FFAP
260 °C: 30 m x 250 µm x 0.25 µm
In: Back PTV Inlet He
Out: Other
(Initial) 50 °C
Pressure 0.47463 bar
Flow 0.5 mL/min
Average Velocity 14.791 cm/sec
Holdup Time 3.3805 min
Flow Program On
0.5 mL/min for 0 min
Run Time 45 min
Signals
Signal #1: Test Plot Save Off
50 Hz
Signal #2: Test Plot Save Off
50 Hz
Signal #3: Test Plot Save Off
50 Hz
Signal #4: Test Plot Save Off
50 Hz
GERSTEL MAESTRO
SYSTEM SETTINGS
Maestro Runtime : 45.00 min
GC Cool Down Time : 5.00 min
Cryo Timeout : 20.00 min
GERSTEL CIS
CIS : used
CRYO COOLING
Cryo Cooling : used
TEMPERATURE PROGRAM
Heater Mode : Standard
Liner Type : 013882-010-00 glass liner CIS4, baffled, non deactivated
Liner Max Temperature : 400 'C
Initial Temperature : -30 'C
Equilibration Time : 0.20 min
Initial Time : 0.10 min
Ramp 1
Rate : 12.00 'C/s
End Temp : 260 'C
Hold Time : 10.00 min
Ramp 2
Rate : 0.0 'C/s
GERSTEL TDU
TEMPERATURE PROGRAM
Initial Temperature : 50 'C
Delay Time : 0.80 min
Initial Time : 0.01 min
Ramp 1
Rate 1 : 120.0 'C/min
End Temp 1 : 280 'C
Hold Time 1 : 6.00 min
Ramp 2
Rate 2 : 0.0 'C/min
TDU SETTINGS
Transfer Temp : 280 'C
Transfer Temp Mode : Fixed
Desorption Mode : Splitless
Sample Mode : Remove Tube - no Standby Cooling
Standby Temp : 50 'C
TDU LIQUID OPTION
Liquid Option : not used - use these parameters if it becomes 'used'
Sample Tray : Tray1,VT98
Fixed Liquid Vial : used
Liquid Vial : 1
Inject into Micro vial : not used
GERSTEL DHS
DHS : not used - use these parameters if it becomes 'used'
DHS Module : DHS
INJECTION TUBE
Tube Tray : TDUTray1,VT98t
Sync. Vial/Tube Numbers : used
PURGE TUBE
Purge Tube : not used - use these parameters if it becomes 'used'
Purge Tube Tray :
Tube Number :
INCUBATION SETTINGS
Incubation Temperature : 30 'C
Incubation Time : 5.00 min
AGITATION SETTINGS
Agitator On Time : 10 s
Agitator Off Time : 1 s
Agitator Speed : 500 rpm
TRANSFER HEATER SETTINGS
TEMP : 50 'C
PURGE PHASE SETTINGS
Volume : 0.0 mL
TRAPPING PHASE SETTINGS
Volume : 200.0 mL
Flow : 20.0 mL/min
Trap Temperature : 25 'C
Incubation Temperature : 30 'C
DRYING PHASE SETTINGS
Volume : 50.0 mL
Flow : 10.0 mL/min
Trap Temperature : 25 'C
MS ACQUISITION PARAMETERS
General Information
------- -----------
Tune File : atune.u
Acquistion Mode : Scan
MS Information
-- -----------
Solvent Delay : 0.00 min
compound identification : compare spectra to existing database
EMV Mode : Gain Factor
Gain Factor : 1.00
Resulting EM Voltage : 2094
[Scan Parameters]
Low Mass : 33.0
High Mass : 300.0
Threshold : 150
Sample # : 2 A/D Samples 4
Scan rate : 4.8 scans/sec
[MSZones]
MS Source : 230 C maximum 250 C
MS Quad : 150 C maximum 200 C
END OF MS ACQUISITION PARAMETERS
TUNE PARAMETERS for SN: US13253B11
-----------------------------
Trace Ion Detection is OFF.
EMISSION : 34.610
ENERGY : 69.922
REPELLER : 24.259
IONFOCUS : 90.157
ENTRANCE_LE : 32.000
EMVOLTS : 2176.471
Actual EMV : 2094.12
GAIN FACTOR : 0.99
AMUGAIN : 1521.000
AMUOFFSET : 121.750
FILAMENT : 1.000
DCPOLARITY : 1.000
ENTLENSOFFS : 16.565
MASSGAIN : -924.000
MASSOFFSET : -36.000
END OF TUNE PARAMETERS
------------------------------------
recording of sensory attributes : GC-MS-O, manually notification of attributes during GC-run
replicates : yes & no (GCO was done for one TDU-tube only, several tubes were measured)
